# Supplementary material for: Topical Fibronectin Improves Wound Healing of Irradiated Skin
Source: Sci Rep. 2017 Jun 20;7:3876. doi: 10.1038/s41598-017-03614-y (PMC5478660; doi:10.1038/s41598-017-03614-y)
Supplement: Supplementary file 2 — Dataset 1 [file 41598_2017_3614_MOESM2_ESM.csv]

Table 1. Primers utilized for RT-PCR.
Primer	Forward	Reverse
Human Actb	AAGTCAGTGTACAGGTAAGCC	GTCCCCCAACTTGAGATGTATG
Human Fn1	ACCATCTTGTAGGACTGACC	CGTCCTAAAGACTCCATGATCTG
Murine Actb	GTACGACCAGAGGCATACAG	CTGAACCCTAAGGCCAACC
Murine Fn1	GAGCTATCCATTTCACCTTCAGA	TTGTTCGTAGACACTGGAGAC
Murine Tgfb1	CCGAATGTCTGACGTATTGAAGA	GCGGACTACTATGCTAAAGAGG
Murine Smad3	GCGGCACGTAGATAACGTGAG	GAACACCAAGTGCATTACCATC
